# Supplementary material for: Image-Evoked Emotion Recognition for Hearing-Impaired Subjects with EEG Signals
Source: Sensors (Basel). 2023 Jun 9;23(12):5461. doi: 10.3390/s23125461 (PMC10301379; doi:10.3390/s23125461)
Supplement: Supplementary file 1 [file sensors-23-05461-s001.zip]

Archive with 1 entries (1 files):
- sensors-2427249-supplementary.pdf
